# Supplementary material for: Effects of sigmoidoscopy screening (including colonoscopy) on colorectal cancer: A meta-analysis based on randomized controlled trials
Source: Prev Med Rep. 2024 Feb 1;39:102636. doi: 10.1016/j.pmedr.2024.102636 (PMC10847765; doi:10.1016/j.pmedr.2024.102636)
Supplement: Supplementary data 3 [file mmc3.zip]

Archive with 8 entries (8 files):
- Supplementary Figure 1.tif
- Supplementary Figure 2.tif
- Supplementary Figure 3.tif
- Supplementary Figure 4.tif
- Supplementary Figure 5.tif
- Supplementary Figure 6.tif
- Supplementary Figure 7.tif
- Supplementary Figure 8.tif
